# Supplementary material for: Genetic and observational evidence: No independent role for cholesterol efflux over static high‐density lipoprotein concentration measures in coronary heart disease risk assessment
Source: J Intern Med. 2022 Mar 22;292(1):146–53. doi: 10.1111/joim.13479 (PMC9311699; doi:10.1111/joim.13479)
Supplement: Supplementary file 2 — Table S1: SNPs associated with HDL‐CEC in the Finnish populations. Table S2: Associations of previously reported CEC‐associated SNPs with CEC in the Finnish populations. Table S3: Phenotype associations of the HDL‐CEC associated SNPs. [file JOIM-292-146-s001.xlsx]

## Sheet: eTable_1
eTable 1. SNPs associated with HDL-CEC in the Finnish populations.							Associations with HDL-CEC						Associations with HDL-C
							Model 1			Model 2 (adjusting for HDL-C and triglycerides)
Locus	SNP	Chromosome	Position	Effect allele	Non-effect allele	Effect allele frequency	Beta	Standard error	P	Beta	Standard error	P	BETA	Standard error	P
LIPC	rs2043082	15	58674308	A	G	0.408180	0.061320	0.010118	1.67E-09	0.016478	0.010105	0.103643	0.127626	0.010175	1.08E-34
LIPC	rs10468017	15	58678512	T	C	0.333952	0.061767	0.010588	6.59E-09	0.010787	0.010574	0.308582	0.140237	0.010645	4.35E-38
LIPC	rs261290	15	58678720	C	T	0.613490	-0.066964	0.010222	7.30E-11	-0.018236	0.010209	0.074653	-0.137599	0.010277	2.74E-39
LIPC	rs7350789	15	58679668	A	G	0.390166	0.064899	0.010192	2.42E-10	0.016433	0.010180	0.107166	0.136590	0.010246	5.78E-39
LIPC	rs261291	15	58680178	C	T	0.391299	0.064201	0.010201	3.90E-10	0.016090	0.010190	0.115048	0.134975	0.010256	5.07E-38
LIPC	rs7177289	15	58680184	T	C	0.390810	0.064426	0.010201	3.38E-10	0.016017	0.010189	0.116686	0.136187	0.010254	1.10E-38
LIPC	rs35853021	15	58680643	T	G	0.400691	0.062042	0.010155	1.24E-09	0.015278	0.010144	0.132798	0.129725	0.010213	1.57E-35
LIPC	rs174418	15	58687603	C	T	0.550756	-0.056947	0.010015	1.57E-08	-0.016464	0.010003	0.100462	-0.117183	0.010075	4.61E-30
CETP	rs72786786	16	56985514	A	G	0.306519	0.061922	0.010944	1.84E-08	-0.015131	0.010933	0.167164	0.201795	0.011019	5.72E-72
CETP	rs12446515	16	56987015	T	C	0.276582	0.076529	0.011232	1.24E-11	-0.017341	0.011220	0.122959	0.246737	0.011301	1.67E-101
CETP	rs56156922	16	56987369	C	T	0.276371	0.076539	0.011237	1.26E-11	-0.017293	0.011224	0.124124	0.246535	0.011308	3.16E-101
CETP	rs56228609	16	56987765	T	C	0.273983	0.075028	0.011253	3.36E-11	-0.018785	0.011241	0.095348	0.245911	0.011323	1.84E-100
CETP	rs173539	16	56988044	T	C	0.280576	0.072891	0.011164	8.46E-11	-0.019835	0.011152	0.075899	0.240915	0.011236	5.72E-98
CETP	rs247616	16	56989590	T	C	0.275759	0.076909	0.011221	9.41E-12	-0.017258	0.011210	0.124424	0.247351	0.011291	3.60E-102
CETP	rs247617	16	56990716	A	C	0.275921	0.076439	0.011208	1.19E-11	-0.017796	0.011196	0.112646	0.247802	0.011280	9.61E-103
CETP	rs183130	16	56991363	T	C	0.275770	0.076455	0.011207	1.17E-11	-0.017822	0.011195	0.112105	0.247708	0.011280	1.17E-102
CETP	rs12149545	16	56993161	A	G	0.273595	0.074501	0.011224	4.10E-11	-0.019206	0.011213	0.087370	0.245666	0.011298	1.06E-100
CETP	rs3764261	16	56993324	A	C	0.275892	0.076266	0.011191	1.23E-11	-0.017879	0.011180	0.110464	0.247526	0.011264	8.47E-103
CETP	rs17231506	16	56994528	T	C	0.276171	0.075957	0.011198	1.53E-11	-0.017941	0.011186	0.109434	0.246663	0.011271	5.59E-102
CETP	rs1800775	16	56995236	A	C	0.508703	0.059810	0.009983	2.56E-09	-0.003742	0.009971	0.707986	0.169018	0.010040	4.27E-61
CETP	rs3816117	16	56996158	C	T	0.507134	0.058708	0.010013	5.52E-09	-0.003645	0.010002	0.716056	0.168101	0.010071	4.27E-60
CETP	rs711752	16	56996211	A	G	0.451231	0.060209	0.010053	2.59E-09	-0.005567	0.010042	0.580119	0.175666	0.010114	6.38E-65
CETP	rs708272	16	56996288	A	G	0.451241	0.060277	0.010048	2.44E-09	-0.005594	0.010038	0.578108	0.175908	0.010108	3.66E-65
CETP	rs12720926	16	56998918	G	A	0.414699	0.065818	0.010156	1.16E-10	-0.002899	0.010146	0.775548	0.181820	0.010222	5.47E-68
CETP	rs7203984	16	56999258	C	A	0.197792	-0.070119	0.012610	3.21E-08	0.000959	0.012601	0.939458	-0.195989	0.012693	1.11E-51
CETP	rs11508026	16	56999328	T	C	0.414693	0.065844	0.010153	1.13E-10	-0.002945	0.010143	0.771973	0.181878	0.010217	4.22E-68
CETP	rs12720922	16	57000885	A	G	0.166583	-0.075281	0.013426	2.47E-08	0.003130	0.013416	0.815872	-0.218932	0.013510	9.68E-57
CETP	rs4784741	16	57001216	T	C	0.414363	0.066324	0.010144	7.94E-11	-0.002295	0.010133	0.821147	0.181495	0.010208	6.19E-68
CETP	rs12444012	16	57001438	A	G	0.414603	0.066541	0.010144	6.90E-11	-0.002197	0.010133	0.828673	0.181867	0.010208	3.32E-68
CETP	rs7205804	16	57004889	A	G	0.416898	0.066558	0.010124	6.26E-11	-0.002091	0.010113	0.836478	0.181359	0.010191	4.64E-68
CETP	rs1532625	16	57005301	T	C	0.416408	0.067398	0.010121	3.54E-11	-0.001890	0.010110	0.851984	0.183533	0.010187	1.05E-69
CETP	rs1532624	16	57005479	A	C	0.416109	0.067791	0.010121	2.73E-11	-0.001473	0.010111	0.884380	0.183461	0.010188	1.20E-69
CETP	rs11076175	16	57006378	G	A	0.165544	-0.074164	0.013441	4.09E-08	0.004404	0.013425	0.743403	-0.218422	0.013527	2.38E-56
CETP	rs7499892	16	57006590	T	C	0.165232	-0.075368	0.013442	2.47E-08	0.003827	0.013427	0.776054	-0.219884	0.013530	4.64E-57
CETP	rs289713	16	57006829	A	T	0.803306	0.071465	0.012635	1.86E-08	-0.000533	0.012623	0.966358	0.197512	0.012717	2.87E-52
CETP	rs11076176	16	57007446	G	T	0.156131	-0.089614	0.013800	1.07E-10	-0.020620	0.013788	0.135557	-0.193066	0.013884	3.02E-42
CETP	rs289714	16	57007451	A	G	0.841585	0.087095	0.013728	2.81E-10	0.019880	0.013716	0.148022	0.187540	0.013813	2.38E-40

## Sheet: eTable_S2
eTable 2. Associations of previously reported CEC-associated SNPs with HDL-CEC in the Finnish populations.												GWAS of HDL-CEC in five Finnish populations
CEC-associations reported by Low-Kam et al. (2018)
CEC measure in Low-Kam et al. corresponding to our HDL-CEC measure						Model 1 in Low-Kam et al.			Model 2 in Low-Kam et al. (adjusting for HDL-C and trigycerides)				Model 1			Model 2 (adjusting for HDL-C and trigycerides)
	SNP	Position	Locus	Allele1/Allele2(effect allele)	Effect allele frequency	Beta	Standard error	P Value	Beta	Standard error	P Value	Effect allele frequency	Beta	Standard error	p-value	Beta	Standard error	p-value
J774 stimulated	rs247616	chr16:56989590	CETP	T/C	0.686	−0.1308	0.0209	4.23×10−10	0.0194	0.0211	0.3586	0.724241	-0.076909	0.011221	9.41E-12	0.017258	0.011210	0.124424
J774 stimulated	rs445925	chr19:45415640	APOE/C1/C2/C4	A/G	0.886	−0.1933	0.0306	2.57×10−10	−0.1513	0.031	1.03×10−6	0.935302	0.011202	0.020338	0.583637	0.012306	0.020317	0.545513

## Sheet: eTable_3
eTable 3. Phenotype associations of the HDL-CEC associated SNPs.
Shown here are all disease and trait and metabolite associations with p < 1E-05 as screened from Phenoscanner.
locus	snp	trait / metabolite	study	pmid	ancestry	year	p	n	n_studies	dataset_in_phenoscanner
LIPC	rs261290	Age-related macular degeneration	Fritsche LG	26691988	European	2015	1.24e-11	33976	26	Fritsche-L_AMD_EUR_2016
LIPC	rs261290	HDL cholesterol	Nagy R	28270201	European	2017	3.00e-25	-	-	NHGRI-EBI_GWAS_Catalog
LIPC	rs261290	High density lipoprotein	Prins B	28887542	European	2017	1.517e-10	9961	1	Prins-B_HDL_EUR_2017
LIPC	rs261290	Medication for cholesterol, blood pressure or diabetes: cholesterol lowering medication	Neale B	UKBB	European	2017	4.911e-08	154702	1	Neale-B_UKBB_EUR_2017
LIPC	rs261290	Medication for cholesterol, blood pressure or diabetes: none of the above	Neale B	UKBB	European	2017	1.94e-06	154702	1	Neale-B_UKBB_EUR_2017
LIPC	rs261290	Red blood cell count	Astle W	27863252	European	2016	1.266e-06	173480	2	Astle-W_Blood-Cell-Traits_EUR_2016
LIPC	rs261290	Self-reported high cholesterol	Neale B	UKBB	European	2017	9.984e-12	337159	1	Neale-B_UKBB_EUR_2017
LIPC	rs261290	Total cholesterol	Prins B	28887542	European	2017	5.281e-08	9961	1	Prins-B_Total-Cholesterol_EUR_2017
LIPC	rs261290	Treatment with atorvastatin	Neale B	UKBB	European	2017	3.359e-06	337159	1	Neale-B_UKBB_EUR_2017
LIPC	rs261290	1--2-arachidonoyl-GPE	Long T	28263315	European	2017	1.71e-06	1958	1	Long-T_mQTL_EUR_2017
LIPC	rs261290	1--2-arachidonoyl-GPE	Long T	28263315	European	2017	5.871e-06	1959	1	Long-T_mQTL_EUR_2017
LIPC	rs261290	1-(1-enyl-palmitoyl)-2-arachidonoyl-GPE (P-16:0/20:4)	Long T	28263315	European	2017	1.71e-06	1958	1	mQTL_2017
LIPC	rs261290	1-(1-enyl-stearoyl)-2-arachidonoyl-GPE (P-18:0/20:4)	Long T	28263315	European	2017	5.871e-06	1959	1	mQTL_2017
LIPC	rs261290	1-arachidonoyl-GPE	Long T	28263315	European	2017	1.067e-08	1955	1	Long-T_mQTL_EUR_2017
LIPC	rs261290	1-arachidonoyl-GPE (20:4n6)	Long T	28263315	European	2017	1.067e-08	1955	1	mQTL_2017
LIPC	rs261290	1-docosahexaenoyl-GPE	Long T	28263315	European	2017	2.042e-07	1958	1	Long-T_mQTL_EUR_2017
LIPC	rs261290	1-docosahexaenoyl-GPE (22:6)	Long T	28263315	European	2017	2.042e-07	1958	1	mQTL_2017
LIPC	rs261290	1-palmitoyl-2-arachidonoyl-GPE	Long T	28263315	European	2017	1.716e-28	1957	1	Long-T_mQTL_EUR_2017
LIPC	rs261290	1-palmitoyl-2-arachidonoyl-GPE (16:0/20:4)	Long T	28263315	European	2017	1.716e-28	1957	1	mQTL_2017
LIPC	rs261290	1-palmitoyl-2-docosahexaenoyl-GPE	Long T	28263315	European	2017	1.469e-27	1959	1	Long-T_mQTL_EUR_2017
LIPC	rs261290	1-palmitoyl-2-docosahexaenoyl-GPE (16:0/22:6)	Long T	28263315	European	2017	1.469e-27	1959	1	mQTL_2017
LIPC	rs261290	1-palmitoyl-2-linoleoyl-GPE	Long T	28263315	European	2017	2.495e-17	1959	1	Long-T_mQTL_EUR_2017
LIPC	rs261290	1-palmitoyl-2-linoleoyl-GPE (16:0/18:2)	Long T	28263315	European	2017	2.495e-17	1959	1	mQTL_2017
LIPC	rs261290	1-palmitoyl-2-oleoyl-GPE	Long T	28263315	European	2017	1.08e-15	1933	1	Long-T_mQTL_EUR_2017
LIPC	rs261290	1-palmitoyl-2-oleoyl-GPE (16:0/18:1)	Long T	28263315	European	2017	1.08e-15	1933	1	mQTL_2017
LIPC	rs261290	1-palmitoyl-GPE	Long T	28263315	European	2017	2.689e-17	1958	1	Long-T_mQTL_EUR_2017
LIPC	rs261290	1-palmitoyl-GPE (16:0)	Long T	28263315	European	2017	2.689e-17	1958	1	mQTL_2017
LIPC	rs261290	1-stearoyl-2-arachidonoyl-GPE	Long T	28263315	European	2017	1.685e-23	1957	1	Long-T_mQTL_EUR_2017
LIPC	rs261290	1-stearoyl-2-arachidonoyl-GPE (18:0/20:4)	Long T	28263315	European	2017	1.685e-23	1957	1	mQTL_2017
LIPC	rs261290	1-stearoyl-2-docosahexaenoyl-GPE	Long T	28263315	European	2017	2.336e-16	1959	1	Long-T_mQTL_EUR_2017
LIPC	rs261290	1-stearoyl-2-docosahexaenoyl-GPE (18:0/22:6)	Long T	28263315	European	2017	2.336e-16	1959	1	mQTL_2017
LIPC	rs261290	1-stearoyl-2-linoleoyl-GPE	Long T	28263315	European	2017	2.07e-12	1959	1	Long-T_mQTL_EUR_2017
LIPC	rs261290	1-stearoyl-2-linoleoyl-GPE (18:0/18:2)	Long T	28263315	European	2017	2.07e-12	1959	1	mQTL_2017
LIPC	rs261290	1-stearoyl-2-oleoyl-GPE	Long T	28263315	European	2017	6.292e-09	1956	1	Long-T_mQTL_EUR_2017
LIPC	rs261290	1-stearoyl-2-oleoyl-GPE (18:0/18:1)	Long T	28263315	European	2017	6.292e-09	1956	1	mQTL_2017
LIPC	rs261290	1-stearoyl-GPE	Long T	28263315	European	2017	1.575e-16	1957	1	Long-T_mQTL_EUR_2017
LIPC	rs261290	1-stearoyl-GPE (18:0)	Long T	28263315	European	2017	1.575e-16	1957	1	mQTL_2017
LIPC	rs261290	18:2 linoleic acid (LA)	Kettunen J	27005778	European	2016	3.47e-09	13527	10	Kettunen-J_mQTL_EUR_2016
LIPC	rs261290	2-arachidonoyl-GPE	Long T	28263315	European	2017	4.361e-07	1924	1	Long-T_mQTL_EUR_2017
LIPC	rs261290	2-arachidonoyl-GPE (20:4)	Long T	28263315	European	2017	4.361e-07	1924	1	mQTL_2017
LIPC	rs261290	2-palmitoyl-GPE	Long T	28263315	European	2017	8.003e-13	1957	1	Long-T_mQTL_EUR_2017
LIPC	rs261290	2-palmitoyl-GPE (16:0)	Long T	28263315	European	2017	8.003e-13	1957	1	mQTL_2017
LIPC	rs261290	ApoA1	Kettunen J	27005778	European	2016	2.26e-37	18399	11	Kettunen-J_mQTL_EUR_2016
LIPC	rs261290	ApoA1	Tukiainen T	22156771	European	2012	4.48e-11	8330	5	mQTL_2017
LIPC	rs261290	ApoA1	Kettunen J	22286219	European	2012	4.48e-11	8330	6	mQTL_2017
LIPC	rs261290	Cholesterol esters in large HDL	Kettunen J	27005778	European	2016	6.52e-60	19269	11	Kettunen-J_mQTL_EUR_2016
LIPC	rs261290	Cholesterol esters in very large HDL	Kettunen J	27005778	European	2016	1.87e-46	19269	11	Kettunen-J_mQTL_EUR_2016
LIPC	rs261290	Concentration of IDL particles	Kettunen J	27005778	European	2016	1.66e-22	19269	11	Kettunen-J_mQTL_EUR_2016
LIPC	rs261290	Concentration of large HDL particles	Kettunen J	27005778	European	2016	3.15e-70	19269	11	Kettunen-J_mQTL_EUR_2016
LIPC	rs261290	Concentration of large LDL particles	Kettunen J	27005778	European	2016	2.68e-07	19269	11	Kettunen-J_mQTL_EUR_2016
LIPC	rs261290	Concentration of small HDL particles	Kettunen J	27005778	European	2016	2.25e-19	19269	11	Kettunen-J_mQTL_EUR_2016
LIPC	rs261290	Concentration of very large HDL particles	Kettunen J	27005778	European	2016	4.96e-75	19269	11	Kettunen-J_mQTL_EUR_2016
LIPC	rs261290	Concentration of very large VLDL particles	Kettunen J	27005778	European	2016	3.93e-06	18956	11	Kettunen-J_mQTL_EUR_2016
LIPC	rs261290	Concentration of very small VLDL particles	Kettunen J	27005778	European	2016	7.38e-28	19269	11	Kettunen-J_mQTL_EUR_2016
LIPC	rs261290	Esterified cholesterol	Kettunen J	27005778	European	2016	1.03e-06	13497	10	Kettunen-J_mQTL_EUR_2016
LIPC	rs261290	FAw67	Tukiainen T	22156771	European	2012	4.07e-08	8330	5	mQTL_2017
LIPC	rs261290	Free cholesterol	Kettunen J	27005778	European	2016	2.14e-17	13497	10	Kettunen-J_mQTL_EUR_2016
LIPC	rs261290	Free cholesterol in IDL	Kettunen J	27005778	European	2016	1.85e-23	21555	12	Kettunen-J_mQTL_EUR_2016
LIPC	rs261290	Free cholesterol in large HDL	Kettunen J	27005778	European	2016	2.68e-66	21555	12	Kettunen-J_mQTL_EUR_2016
LIPC	rs261290	Free cholesterol in large LDL	Kettunen J	27005778	European	2016	3.61e-07	21551	12	Kettunen-J_mQTL_EUR_2016
LIPC	rs261290	Free cholesterol in very large HDL	Kettunen J	27005778	European	2016	5.65e-67	21538	12	Kettunen-J_mQTL_EUR_2016
LIPC	rs261290	Free-C	Tukiainen T	22156771	European	2012	4.42e-12	8330	5	mQTL_2017
LIPC	rs261290	Free-C	Kettunen J	22286219	European	2012	4.42e-12	8330	6	mQTL_2017
LIPC	rs261290	Free-C/Est-C	Tukiainen T	22156771	European	2012	3.73e-12	8330	5	mQTL_2017
LIPC	rs261290	Free-C/Est-C	Kettunen J	22286219	European	2012	3.73e-12	8330	6	mQTL_2017
LIPC	rs261290	Gp/Tot-C	Tukiainen T	22156771	European	2012	7.37e-10	8330	5	mQTL_2017
LIPC	rs261290	HDL diameter	Kettunen J	27005778	European	2016	1.18e-100	19269	11	Kettunen-J_mQTL_EUR_2016
LIPC	rs261290	HDL-C	Tukiainen T	22156771	European	2012	2.22e-12	8330	5	mQTL_2017
LIPC	rs261290	HDL-C	Kettunen J	22286219	European	2012	2.22e-12	8330	6	mQTL_2017
LIPC	rs261290	HDL-D	Tukiainen T	22156771	European	2012	2.28e-43	8330	5	mQTL_2017
LIPC	rs261290	HDL-D	Kettunen J	22286219	European	2012	2.28e-43	8330	6	mQTL_2017
LIPC	rs261290	HDL2-C	Tukiainen T	22156771	European	2012	3.00e-11	8330	5	mQTL_2017
LIPC	rs261290	HDL2-C	Kettunen J	22286219	European	2012	3.00e-11	8330	6	mQTL_2017
LIPC	rs261290	IDL-C	Tukiainen T	22156771	European	2012	7.57e-09	8330	5	mQTL_2017
LIPC	rs261290	IDL-FC	Tukiainen T	22156771	European	2012	5.93e-11	8330	5	mQTL_2017
LIPC	rs261290	IDL-FC	Kettunen J	22286219	European	2012	5.93e-11	8330	6	mQTL_2017
LIPC	rs261290	IDL-L	Tukiainen T	22156771	European	2012	1.17e-10	8330	5	mQTL_2017
LIPC	rs261290	IDL-L	Kettunen J	22286219	European	2012	1.17e-10	8330	6	mQTL_2017
LIPC	rs261290	IDL-P	Tukiainen T	22156771	European	2012	1.12e-11	8330	5	mQTL_2017
LIPC	rs261290	IDL-P	Kettunen J	22286219	European	2012	1.12e-11	8330	6	mQTL_2017
LIPC	rs261290	IDL-PL	Tukiainen T	22156771	European	2012	3.05e-08	8330	5	mQTL_2017
LIPC	rs261290	IDL-TG	Tukiainen T	22156771	European	2012	1.37e-22	8330	5	mQTL_2017
LIPC	rs261290	IDL-TG	Kettunen J	22286219	European	2012	1.37e-22	8330	6	mQTL_2017
LIPC	rs261290	L-HDL-C	Tukiainen T	22156771	European	2012	2.69e-26	8330	5	mQTL_2017
LIPC	rs261290	L-HDL-C	Kettunen J	22286219	European	2012	2.69e-26	8330	6	mQTL_2017
LIPC	rs261290	L-HDL-CE	Tukiainen T	22156771	European	2012	5.39e-26	8330	5	mQTL_2017
LIPC	rs261290	L-HDL-CE	Kettunen J	22286219	European	2012	5.39e-26	8330	6	mQTL_2017
LIPC	rs261290	L-HDL-FC	Tukiainen T	22156771	European	2012	1.00e-26	8330	5	mQTL_2017
LIPC	rs261290	L-HDL-FC	Kettunen J	22286219	European	2012	1.00e-26	8330	6	mQTL_2017
LIPC	rs261290	L-HDL-L	Tukiainen T	22156771	European	2012	1.1e-28	8330	5	mQTL_2017
LIPC	rs261290	L-HDL-L	Kettunen J	22286219	European	2012	1.1e-28	8330	6	mQTL_2017
LIPC	rs261290	L-HDL-L/M-HDL-L	Tukiainen T	22156771	European	2012	1.03e-40	8330	5	mQTL_2017
LIPC	rs261290	L-HDL-L/M-HDL-L	Kettunen J	22286219	European	2012	1.03e-40	8330	6	mQTL_2017
LIPC	rs261290	L-HDL-L/S-HDL-L	Tukiainen T	22156771	European	2012	3.2e-38	8330	5	mQTL_2017
LIPC	rs261290	L-HDL-L/S-HDL-L	Kettunen J	22286219	European	2012	3.2e-38	8330	6	mQTL_2017
LIPC	rs261290	L-HDL-P	Tukiainen T	22156771	European	2012	1.81e-29	8330	5	mQTL_2017
LIPC	rs261290	L-HDL-P	Kettunen J	22286219	European	2012	1.81e-29	8330	6	mQTL_2017
LIPC	rs261290	L-HDL-PL	Tukiainen T	22156771	European	2012	3.73e-26	8330	5	mQTL_2017
LIPC	rs261290	L-HDL-PL	Kettunen J	22286219	European	2012	3.73e-26	8330	6	mQTL_2017
LIPC	rs261290	LDL diameter	Kettunen J	27005778	European	2016	9.85e-49	19269	11	Kettunen-J_mQTL_EUR_2016
LIPC	rs261290	LDL-D	Tukiainen T	22156771	European	2012	2.57e-37	8330	5	mQTL_2017
LIPC	rs261290	LDL-D	Kettunen J	22286219	European	2012	2.57e-37	8330	6	mQTL_2017
LIPC	rs261290	M-HDL-L/S-HDL-L	Tukiainen T	22156771	European	2012	8.31e-12	8330	5	mQTL_2017
LIPC	rs261290	M-HDL-L/S-HDL-L	Kettunen J	22286219	European	2012	8.31e-12	8330	6	mQTL_2017
LIPC	rs261290	MobCH	Tukiainen T	22156771	European	2012	2.72e-10	8330	5	mQTL_2017
LIPC	rs261290	MobCH3	Tukiainen T	22156771	European	2012	3.41e-11	8330	5	mQTL_2017
LIPC	rs261290	MobCH3	Kettunen J	22286219	European	2012	3.41e-11	8330	6	mQTL_2017
LIPC	rs261290	MonoLunsaturated fatty acids	Kettunen J	27005778	European	2016	2.56e-08	13534	10	Kettunen-J_mQTL_EUR_2016
LIPC	rs261290	OmegaL6 fatty acids	Kettunen J	27005778	European	2016	1.94e-11	13506	10	Kettunen-J_mQTL_EUR_2016
LIPC	rs261290	OmegaL7 and L9 and saturated fatty acids	Kettunen J	27005778	European	2016	1.13e-10	13506	10	Kettunen-J_mQTL_EUR_2016
LIPC	rs261290	Other polyunsaturated fatty acids than 18:2	Kettunen J	27005778	European	2016	4.76e-09	13548	10	Kettunen-J_mQTL_EUR_2016
LIPC	rs261290	PC	Tukiainen T	22156771	European	2012	3.33e-12	8330	5	mQTL_2017
LIPC	rs261290	PC	Kettunen J	22286219	European	2012	3.33e-12	8330	6	mQTL_2017
LIPC	rs261290	Phosphatidylcholine and other cholines	Kettunen J	27005778	European	2016	1.00e-24	13539	10	Kettunen-J_mQTL_EUR_2016
LIPC	rs261290	Phospholipids in IDL	Kettunen J	27005778	European	2016	1.26e-19	21555	12	Kettunen-J_mQTL_EUR_2016
LIPC	rs261290	Phospholipids in large HDL	Kettunen J	27005778	European	2016	6.84e-63	19269	11	Kettunen-J_mQTL_EUR_2016
LIPC	rs261290	Phospholipids in large LDL	Kettunen J	27005778	European	2016	4.76e-07	21546	12	Kettunen-J_mQTL_EUR_2016
LIPC	rs261290	Phospholipids in medium HDL	Kettunen J	27005778	European	2016	9.96e-07	21554	12	Kettunen-J_mQTL_EUR_2016
LIPC	rs261290	Phospholipids in very large HDL	Kettunen J	27005778	European	2016	7.91e-85	19269	11	Kettunen-J_mQTL_EUR_2016
LIPC	rs261290	Phospholipids in very small VLDL	Kettunen J	27005778	European	2016	7.16e-32	19269	11	Kettunen-J_mQTL_EUR_2016
LIPC	rs261290	S-HDL-L	Tukiainen T	22156771	European	2012	2.35e-09	8330	5	mQTL_2017
LIPC	rs261290	S-HDL-P	Tukiainen T	22156771	European	2012	1.3e-09	8330	5	mQTL_2017
LIPC	rs261290	Serum ApoA1	Kettunen J	22286219	European	2012	4.48e-11	8330	-	GRASP
LIPC	rs261290	Serum Free-C	Kettunen J	22286219	European	2012	4.42e-12	8330	-	GRASP
LIPC	rs261290	Serum Free-C/Est-C	Kettunen J	22286219	European	2012	3.73e-12	8330	-	GRASP
LIPC	rs261290	Serum HDL-C	Kettunen J	22286219	European	2012	2.22e-12	8330	-	GRASP
LIPC	rs261290	Serum HDL-D	Kettunen J	22286219	European	2012	2.28e-43	8330	-	GRASP
LIPC	rs261290	Serum HDL2-C	Kettunen J	22286219	European	2012	3.00e-11	8330	-	GRASP
LIPC	rs261290	Serum IDL-FC	Kettunen J	22286219	European	2012	5.93e-11	8330	-	GRASP
LIPC	rs261290	Serum IDL-L	Kettunen J	22286219	European	2012	1.17e-10	8330	-	GRASP
LIPC	rs261290	Serum IDL-P	Kettunen J	22286219	European	2012	1.12e-11	8330	-	GRASP
LIPC	rs261290	Serum IDL-TG	Kettunen J	22286219	European	2012	1.37e-22	8330	-	GRASP
LIPC	rs261290	Serum L-HDL-C	Kettunen J	22286219	European	2012	2.69e-26	8330	-	GRASP
LIPC	rs261290	Serum L-HDL-CE	Kettunen J	22286219	European	2012	5.39e-26	8330	-	GRASP
LIPC	rs261290	Serum L-HDL-FC	Kettunen J	22286219	European	2012	1.00e-26	8330	-	GRASP
LIPC	rs261290	Serum L-HDL-L	Kettunen J	22286219	European	2012	1.1e-28	8330	-	GRASP
LIPC	rs261290	Serum L-HDL-L/M-HDL-L	Kettunen J	22286219	European	2012	1.03e-40	8330	-	GRASP
LIPC	rs261290	Serum L-HDL-L/S-HDL-L	Kettunen J	22286219	European	2012	3.2e-38	8330	-	GRASP
LIPC	rs261290	Serum L-HDL-P	Kettunen J	22286219	European	2012	1.81e-29	8330	-	GRASP
LIPC	rs261290	Serum L-HDL-PL	Kettunen J	22286219	European	2012	3.73e-26	8330	-	GRASP
LIPC	rs261290	Serum LDL-D	Kettunen J	22286219	European	2012	2.57e-37	8330	-	GRASP
LIPC	rs261290	Serum M-HDL-L/S-HDL-L	Kettunen J	22286219	European	2012	8.31e-12	8330	-	GRASP
LIPC	rs261290	Serum MobCH3	Kettunen J	22286219	European	2012	3.41e-11	8330	-	GRASP
LIPC	rs261290	Serum PC	Kettunen J	22286219	European	2012	3.33e-12	8330	-	GRASP
LIPC	rs261290	Serum Tot-C/Est-C	Kettunen J	22286219	European	2012	3.73e-12	8330	-	GRASP
LIPC	rs261290	Serum Tot-CH	Kettunen J	22286219	European	2012	6.19e-13	8330	-	GRASP
LIPC	rs261290	Serum total cholesterol	Kettunen J	27005778	European	2016	2.79e-13	21487	12	Kettunen-J_mQTL_EUR_2016
LIPC	rs261290	Serum VLDL-D	Kettunen J	22286219	European	2012	2.55e-17	8330	-	GRASP
LIPC	rs261290	Serum XL-HDL-C	Kettunen J	22286219	European	2012	2.58e-16	8330	-	GRASP
LIPC	rs261290	Serum XL-HDL-CE	Kettunen J	22286219	European	2012	1.02e-17	8330	-	GRASP
LIPC	rs261290	Serum XL-HDL-FC	Kettunen J	22286219	European	2012	3.69e-20	8330	-	GRASP
LIPC	rs261290	Serum XL-HDL-L	Kettunen J	22286219	European	2012	4.73e-27	8330	-	GRASP
LIPC	rs261290	Serum XL-HDL-P	Kettunen J	22286219	European	2012	1.57e-31	8330	-	GRASP
LIPC	rs261290	Serum XL-HDL-PL	Kettunen J	22286219	European	2012	4.71e-33	8330	-	GRASP
LIPC	rs261290	Serum XL-HDL-TG	Kettunen J	22286219	European	2012	1.76e-65	8330	-	GRASP
LIPC	rs261290	Serum XS-VLDL-L	Kettunen J	22286219	European	2012	2.42e-16	8330	-	GRASP
LIPC	rs261290	Serum XS-VLDL-P	Kettunen J	22286219	European	2012	3.95e-15	8330	-	GRASP
LIPC	rs261290	Serum XS-VLDL-PL	Kettunen J	22286219	European	2012	1.46e-16	8330	-	GRASP
LIPC	rs261290	Sphingomyelins	Kettunen J	27005778	European	2016	7.35e-10	13476	10	Kettunen-J_mQTL_EUR_2016
LIPC	rs261290	Tot-C/Est-C	Tukiainen T	22156771	European	2012	3.73e-12	8330	5	mQTL_2017
LIPC	rs261290	Tot-C/Est-C	Kettunen J	22286219	European	2012	3.73e-12	8330	6	mQTL_2017
LIPC	rs261290	Tot-CH	Tukiainen T	22156771	European	2012	6.19e-13	8330	5	mQTL_2017
LIPC	rs261290	Tot-CH	Kettunen J	22286219	European	2012	6.19e-13	8330	6	mQTL_2017
LIPC	rs261290	Total cholesterol in HDL	Kettunen J	27005778	European	2016	5.36e-34	21551	12	Kettunen-J_mQTL_EUR_2016
LIPC	rs261290	Total cholesterol in IDL	Kettunen J	27005778	European	2016	9.47e-16	19269	11	Kettunen-J_mQTL_EUR_2016
LIPC	rs261290	Total cholesterol in large HDL	Kettunen J	27005778	European	2016	1.19e-64	21554	12	Kettunen-J_mQTL_EUR_2016
LIPC	rs261290	Total cholesterol in very large HDL	Kettunen J	27005778	European	2016	1.92e-48	21536	12	Kettunen-J_mQTL_EUR_2016
LIPC	rs261290	Total fatty acids	Kettunen J	27005778	European	2016	7.05e-12	13505	10	Kettunen-J_mQTL_EUR_2016
LIPC	rs261290	Total lipids in IDL	Kettunen J	27005778	European	2016	4.84e-20	19269	11	Kettunen-J_mQTL_EUR_2016
LIPC	rs261290	Total lipids in large HDL	Kettunen J	27005778	European	2016	7.72e-68	19269	11	Kettunen-J_mQTL_EUR_2016
LIPC	rs261290	Total lipids in small HDL	Kettunen J	27005778	European	2016	8.22e-18	19269	11	Kettunen-J_mQTL_EUR_2016
LIPC	rs261290	Total lipids in very large HDL	Kettunen J	27005778	European	2016	1.29e-69	19269	11	Kettunen-J_mQTL_EUR_2016
LIPC	rs261290	Total lipids in very small VLDL	Kettunen J	27005778	European	2016	5.35e-29	19269	11	Kettunen-J_mQTL_EUR_2016
LIPC	rs261290	Total phosphoglycerides	Kettunen J	27005778	European	2016	2.12e-23	13519	10	Kettunen-J_mQTL_EUR_2016
LIPC	rs261290	Triglycerides in IDL	Kettunen J	27005778	European	2016	1.89e-46	19269	11	Kettunen-J_mQTL_EUR_2016
LIPC	rs261290	Triglycerides in small HDL	Kettunen J	27005778	European	2016	3.03e-06	21554	12	Kettunen-J_mQTL_EUR_2016
LIPC	rs261290	Triglycerides in very large HDL	Kettunen J	27005778	European	2016	1.83e-145	21532	12	Kettunen-J_mQTL_EUR_2016
LIPC	rs261290	Triglycerides in very large VLDL	Kettunen J	27005778	European	2016	5.14e-06	21544	12	Kettunen-J_mQTL_EUR_2016
LIPC	rs261290	Triglycerides in very small VLDL	Kettunen J	27005778	European	2016	9.18e-15	19269	11	Kettunen-J_mQTL_EUR_2016
LIPC	rs261290	VLDL diameter	Kettunen J	27005778	European	2016	6.08e-27	19269	11	Kettunen-J_mQTL_EUR_2016
LIPC	rs261290	VLDL-D	Tukiainen T	22156771	European	2012	2.55e-17	8330	5	mQTL_2017
LIPC	rs261290	VLDL-D	Kettunen J	22286219	European	2012	2.55e-17	8330	6	mQTL_2017
LIPC	rs261290	XL-HDL-C	Tukiainen T	22156771	European	2012	2.58e-16	8330	5	mQTL_2017
LIPC	rs261290	XL-HDL-C	Kettunen J	22286219	European	2012	2.58e-16	8330	6	mQTL_2017
LIPC	rs261290	XL-HDL-CE	Tukiainen T	22156771	European	2012	1.02e-17	8330	5	mQTL_2017
LIPC	rs261290	XL-HDL-CE	Kettunen J	22286219	European	2012	1.02e-17	8330	6	mQTL_2017
LIPC	rs261290	XL-HDL-FC	Tukiainen T	22156771	European	2012	3.69e-20	8330	5	mQTL_2017
LIPC	rs261290	XL-HDL-FC	Kettunen J	22286219	European	2012	3.69e-20	8330	6	mQTL_2017
LIPC	rs261290	XL-HDL-L	Tukiainen T	22156771	European	2012	4.73e-27	8330	5	mQTL_2017
LIPC	rs261290	XL-HDL-L	Kettunen J	22286219	European	2012	4.73e-27	8330	6	mQTL_2017
LIPC	rs261290	XL-HDL-L/M-HDL-L	Tukiainen T	22156771	European	2012	8.15e-20	8330	5	mQTL_2017
LIPC	rs261290	XL-HDL-L/S-HDL-L	Tukiainen T	22156771	European	2012	1.53e-26	8330	5	mQTL_2017
LIPC	rs261290	XL-HDL-P	Tukiainen T	22156771	European	2012	1.57e-31	8330	5	mQTL_2017
LIPC	rs261290	XL-HDL-P	Kettunen J	22286219	European	2012	1.57e-31	8330	6	mQTL_2017
LIPC	rs261290	XL-HDL-PL	Tukiainen T	22156771	European	2012	4.71e-33	8330	5	mQTL_2017
LIPC	rs261290	XL-HDL-PL	Kettunen J	22286219	European	2012	4.71e-33	8330	6	mQTL_2017
LIPC	rs261290	XL-HDL-TG	Tukiainen T	22156771	European	2012	1.76e-65	8330	5	mQTL_2017
LIPC	rs261290	XL-HDL-TG	Kettunen J	22286219	European	2012	1.76e-65	8330	6	mQTL_2017
LIPC	rs261290	XS-VLDL-L	Tukiainen T	22156771	European	2012	2.42e-16	8330	5	mQTL_2017
LIPC	rs261290	XS-VLDL-L	Kettunen J	22286219	European	2012	2.42e-16	8330	6	mQTL_2017
LIPC	rs261290	XS-VLDL-P	Tukiainen T	22156771	European	2012	3.95e-15	8330	5	mQTL_2017
LIPC	rs261290	XS-VLDL-P	Kettunen J	22286219	European	2012	3.95e-15	8330	6	mQTL_2017
LIPC	rs261290	XS-VLDL-PL	Tukiainen T	22156771	European	2012	1.46e-16	8330	5	mQTL_2017
LIPC	rs261290	XS-VLDL-PL	Kettunen J	22286219	European	2012	1.46e-16	8330	6	mQTL_2017
CETP	rs247616	1 alkyl 2 acetylglycerophosphocholine esterase	Grallert H	22003152	European	2011	3.00e-08	-	-	dbGaP
CETP	rs247616	Advanced age related macular degeneration	Fritsche L	23455636	Mixed	2013	3.066e-12	59494	-	GRASP
CETP	rs247616	Advanced age related macular degeneration choroidal neovascularization vs no AMD	Fritsche L	23455636	Mixed	2013	7.163e-09	59494	-	GRASP
CETP	rs247616	Age-related macular degeneration	Fritsche LG	26691988	European	2015	5.87e-18	33976	26	Fritsche-L_AMD_EUR_2016
CETP	rs247616	Age-related macular degeneration	Fritsche L	23455636	Mixed	2013	3.066e-12	58996	15	Fritsche-L_AMD_Mixed_2013
CETP	rs247616	Blood metabolite levels	Shin SY	24816252	European	2014	1.00e-11	-	-	NHGRI-EBI_GWAS_Catalog
CETP	rs247616	Cardiovascular disease risk factors	Smith EN	20838585	European	2010	1.00e-23	-	-	NHGRI-EBI_GWAS_Catalog
CETP	rs247616	Cardiovascular diseases	Smith EN	20838585	European	2010	1.00e-23	-	-	dbGaP
CETP	rs247616	Coronary artery disease	Nelson CP	28714975	Mixed	2017	1.00e-11	-	-	NHGRI-EBI_GWAS_Catalog
CETP	rs247616	Coronary artery disease	Nelson CP	28714975	Mixed	2017	1.01e-06	148715	1	Nelson-CP_CAD_Mixed_2017
CETP	rs247616	Coronary artery disease	van der Harst P	29212778	Mixed	2018	7.8e-07	296525	1	van-der-Harst-P_CAD-UKBB_Mixed_2018
CETP	rs247616	Coronary artery disease	van der Harst P	29212778	Mixed	2018	1.036e-08	547261	2	van-der-Harst-P_CAD_Mixed_2018
CETP	rs247616	HDL cholesterol	Kathiresan S	19060906	European	2008	1.11e-73	19840	-	GRASP
CETP	rs247616	HDL cholesterol	Aulchenko YS	19060911	European	2008	2.8e-16	22562	-	GRASP
CETP	rs247616	HDL cholesterol	Heid IM	20031538	European	2008	2.3e-14	4274	-	GRASP
CETP	rs247616	HDL cholesterol	Barber M	20339536	European	2010	2.463e-32	3928	-	GRASP
CETP	rs247616	HDL cholesterol	GLGC	20686565	Mixed	2010	0	100184	-	GRASP
CETP	rs247616	HDL cholesterol	Smith EN	20838585	European	2010	9.7e-24	525	-	GRASP
CETP	rs247616	HDL cholesterol change with statins	Barber M	20339536	European	2010	2.5e-32	3928	-	GRASP
CETP	rs247616	High density lipoprotein	GLGC	24097068	European	2013	1.15e-802	185471	60	GLGC_HDL_EUR_2013
CETP	rs247616	High density lipoprotein	GLGC	20686565	Mixed	2010	0	99900	46	GLGC_HDL_Mixed_2010
CETP	rs247616	High density lipoprotein	Prins B	28887542	European	2017	4.666e-54	9961	1	Prins-B_HDL_EUR_2017
CETP	rs247616	High density lipoprotein	Spracklen CN	28334899	East Asian	2017	6.22e-71	15871	13	Spracklen-CN_HDL_EAS_2017
CETP	rs247616	LDL cholesterol	GLGC	20686565	Mixed	2010	3.2e-13	100184	-	GRASP
CETP	rs247616	LDL cholesterol levels	Spracklen CN	28334899	East Asian	2017	1.00e-33	-	-	NHGRI-EBI_GWAS_Catalog
CETP	rs247616	Lipoprotein associated phospholipase A2 activity and mass	Grallert H	22003152	European	2011	3.00e-08	-	-	NHGRI-EBI_GWAS_Catalog
CETP	rs247616	Lipoprotein associated phospholipase A2 mass Lp2	Chu AY	23118302	European	2012	6.8e-17	6851	-	GRASP
CETP	rs247616	Low density lipoprotein	GLGC	24097068	European	2013	2.566e-37	171458	60	GLGC_LDL_EUR_2013
CETP	rs247616	Low density lipoprotein	GLGC	20686565	Mixed	2010	9.248e-13	95454	46	GLGC_LDL_Mixed_2010
CETP	rs247616	Lp2 activity	Grallert H	22003152	European	2011	3.6e-10	13664	-	GRASP
CETP	rs247616	Lp2 mass	Grallert H	22003152	European	2011	1.5e-09	13664	-	GRASP
CETP	rs247616	Medication for cholesterol, blood pressure or diabetes: cholesterol lowering medication	Neale B	UKBB	European	2017	7.361e-07	154702	1	Neale-B_UKBB_EUR_2017
CETP	rs247616	Medication for cholesterol, blood pressure or diabetes: none of the above	Neale B	UKBB	European	2017	5.402e-06	154702	1	Neale-B_UKBB_EUR_2017
CETP	rs247616	Metabolic syndrome domains Atherogenic Dyslipidemia PC1	Avery	22022282	Mixed	2011	7.1e-06	25755	-	GRASP
CETP	rs247616	Metabolic syndrome domains Atherogenic Dyslipidemia PC2	Avery	22022282	Mixed	2011	5.00e-61	25755	-	GRASP
CETP	rs247616	Metabolic syndrome domains Multivariate analysis	Avery	22022282	Mixed	2011	8.3e-72	25755	-	GRASP
CETP	rs247616	Neovascularization	Fritsche L	23455636	Mixed	2013	7.163e-09	54484	15	Fritsche-L_Neovascularization_Mixed_2013
CETP	rs247616	Response to statins HDL cholesterol change	Postmus I	27587472	European	2016	9.00e-13	-	-	NHGRI-EBI_GWAS_Catalog
CETP	rs247616	Total cholesterol	GLGC	24097068	European	2013	4.47e-32	185621	60	GLGC_TC_EUR_2013
CETP	rs247616	Total cholesterol	GLGC	20686565	Mixed	2010	1.725e-13	100184	46	GLGC_TC_Mixed_2010
CETP	rs247616	Total cholesterol	GLGC	20686565	Mixed	2010	1.725e-13	100184	-	GRASP
CETP	rs247616	Total cholesterol	Spracklen CN	28334899	East Asian	2017	1.67e-07	15871	13	Spracklen-CN_Total-Cholesterol_EAS_2017
CETP	rs247616	Treatment with simvastatin	Neale B	UKBB	European	2017	9.888e-08	337159	1	Neale-B_UKBB_EUR_2017
CETP	rs247616	Triglycerides	GLGC	24097068	European	2013	1.123e-25	176146	60	GLGC_TG_EUR_2013
CETP	rs247616	Triglycerides	GLGC	20686565	Mixed	2010	1.212e-11	96598	46	GLGC_TG_Mixed_2010
CETP	rs247616	Triglycerides	GLGC	20686565	Mixed	2010	1.212e-11	100184	-	GRASP
CETP	rs247616	1--2-linoleoyl-GPC	Long T	28263315	European	2017	1.304e-06	1958	1	Long-T_mQTL_EUR_2017
CETP	rs247616	1--2-palmitoyl-GPC	Long T	28263315	European	2017	8.541e-06	1958	1	Long-T_mQTL_EUR_2017
CETP	rs247616	1-(1-enyl-palmitoyl)-2-linoleoyl-GPC (P-16:0/18:2)	Long T	28263315	European	2017	1.304e-06	1958	1	mQTL_2017
CETP	rs247616	1-(1-enyl-palmitoyl)-2-palmitoyl-GPC (P-16:0/16:0)	Long T	28263315	European	2017	8.541e-06	1958	1	mQTL_2017
CETP	rs247616	18:2 linoleic acid (LA)	Kettunen J	27005778	European	2016	7.32e-08	13523	10	Kettunen-J_mQTL_EUR_2016
CETP	rs247616	ApoA1	Kettunen J	27005778	European	2016	3.29e-62	18399	11	Kettunen-J_mQTL_EUR_2016
CETP	rs247616	ApoA1	Tukiainen T	22156771	European	2012	2.34e-27	8330	5	mQTL_2017
CETP	rs247616	ApoA1	Kettunen J	22286219	European	2012	2.34e-27	8330	6	mQTL_2017
CETP	rs247616	ApoBtoApoA1	Tukiainen T	22156771	European	2012	2.02e-23	8330	5	mQTL_2017
CETP	rs247616	Cholesterol esters in large HDL	Kettunen J	27005778	European	2016	1.78e-72	19268	11	Kettunen-J_mQTL_EUR_2016
CETP	rs247616	Cholesterol esters in large VLDL	Kettunen J	27005778	European	2016	4.31e-17	18955	11	Kettunen-J_mQTL_EUR_2016
CETP	rs247616	Cholesterol esters in medium HDL	Kettunen J	27005778	European	2016	9.65e-44	19268	11	Kettunen-J_mQTL_EUR_2016
CETP	rs247616	Cholesterol esters in medium VLDL	Kettunen J	27005778	European	2016	8.85e-17	19268	11	Kettunen-J_mQTL_EUR_2016
CETP	rs247616	Cholesterol esters in very large HDL	Kettunen J	27005778	European	2016	7.36e-28	19268	11	Kettunen-J_mQTL_EUR_2016
CETP	rs247616	Concentration of IDL particles	Kettunen J	27005778	European	2016	3.19e-06	19268	11	Kettunen-J_mQTL_EUR_2016
CETP	rs247616	Concentration of large HDL particles	Kettunen J	27005778	European	2016	4.56e-69	19268	11	Kettunen-J_mQTL_EUR_2016
CETP	rs247616	Concentration of medium HDL particles	Kettunen J	27005778	European	2016	3.24e-25	19268	11	Kettunen-J_mQTL_EUR_2016
CETP	rs247616	Concentration of medium VLDL particles	Kettunen J	27005778	European	2016	4.23e-09	19268	11	Kettunen-J_mQTL_EUR_2016
CETP	rs247616	Concentration of small VLDL particles	Kettunen J	27005778	European	2016	3.97e-23	19268	11	Kettunen-J_mQTL_EUR_2016
CETP	rs247616	Concentration of very large HDL particles	Kettunen J	27005778	European	2016	2.00e-27	19268	11	Kettunen-J_mQTL_EUR_2016
CETP	rs247616	Concentration of very small VLDL particles	Kettunen J	27005778	European	2016	3.66e-21	16879	10	Kettunen-J_mQTL_EUR_2016
CETP	rs247616	Free cholesterol in large HDL	Kettunen J	27005778	European	2016	7.91e-72	21554	12	Kettunen-J_mQTL_EUR_2016
CETP	rs247616	Free cholesterol in large VLDL	Kettunen J	27005778	European	2016	1.54e-08	21233	12	Kettunen-J_mQTL_EUR_2016
CETP	rs247616	Free cholesterol in medium HDL	Kettunen J	27005778	European	2016	2.82e-47	21554	12	Kettunen-J_mQTL_EUR_2016
CETP	rs247616	Free cholesterol in medium VLDL	Kettunen J	27005778	European	2016	3.09e-12	21235	12	Kettunen-J_mQTL_EUR_2016
CETP	rs247616	Free cholesterol in small VLDL	Kettunen J	27005778	European	2016	8.51e-22	21554	12	Kettunen-J_mQTL_EUR_2016
CETP	rs247616	Free cholesterol in very large HDL	Kettunen J	27005778	European	2016	2.38e-44	21537	12	Kettunen-J_mQTL_EUR_2016
CETP	rs247616	HDL diameter	Kettunen J	27005778	European	2016	1.09e-52	19268	11	Kettunen-J_mQTL_EUR_2016
CETP	rs247616	HDL-C	Tukiainen T	22156771	European	2012	1.04e-36	8330	5	mQTL_2017
CETP	rs247616	HDL-C	Kettunen J	22286219	European	2012	1.04e-36	8330	6	mQTL_2017
CETP	rs247616	HDL-cholesterol	Demirkan A	22359512	European	2012	7.8e-17	4034	-	GRASP
CETP	rs247616	HDL-D	Tukiainen T	22156771	European	2012	3.21e-26	8330	5	mQTL_2017
CETP	rs247616	HDL-D	Kettunen J	22286219	European	2012	3.21e-26	8330	6	mQTL_2017
CETP	rs247616	HDL2-C	Tukiainen T	22156771	European	2012	2.63e-35	8330	5	mQTL_2017
CETP	rs247616	HDL2-C	Kettunen J	22286219	European	2012	2.63e-35	8330	6	mQTL_2017
CETP	rs247616	L-HDL-C	Tukiainen T	22156771	European	2012	2.51e-33	8330	5	mQTL_2017
CETP	rs247616	L-HDL-C	Kettunen J	22286219	European	2012	2.51e-33	8330	6	mQTL_2017
CETP	rs247616	L-HDL-CE	Tukiainen T	22156771	European	2012	1.04e-33	8330	5	mQTL_2017
CETP	rs247616	L-HDL-CE	Kettunen J	22286219	European	2012	1.04e-33	8330	6	mQTL_2017
CETP	rs247616	L-HDL-FC	Tukiainen T	22156771	European	2012	6.34e-30	8330	5	mQTL_2017
CETP	rs247616	L-HDL-FC	Kettunen J	22286219	European	2012	6.34e-30	8330	6	mQTL_2017
CETP	rs247616	L-HDL-L	Tukiainen T	22156771	European	2012	4.29e-32	8330	5	mQTL_2017
CETP	rs247616	L-HDL-L	Kettunen J	22286219	European	2012	4.29e-32	8330	6	mQTL_2017
CETP	rs247616	L-HDL-L/M-HDL-L	Tukiainen T	22156771	European	2012	1.8e-22	8330	5	mQTL_2017
CETP	rs247616	L-HDL-L/S-HDL-L	Tukiainen T	22156771	European	2012	8.00e-29	8330	5	mQTL_2017
CETP	rs247616	L-HDL-P	Tukiainen T	22156771	European	2012	5.01e-31	8330	5	mQTL_2017
CETP	rs247616	L-HDL-P	Kettunen J	22286219	European	2012	5.01e-31	8330	6	mQTL_2017
CETP	rs247616	L-HDL-PL	Tukiainen T	22156771	European	2012	2.11e-30	8330	5	mQTL_2017
CETP	rs247616	L-HDL-PL	Kettunen J	22286219	European	2012	2.11e-30	8330	6	mQTL_2017
CETP	rs247616	L-VLDL-CE	Tukiainen T	22156771	European	2012	1.1e-10	8330	5	mQTL_2017
CETP	rs247616	LDL diameter	Kettunen J	27005778	European	2016	3.39e-18	19268	11	Kettunen-J_mQTL_EUR_2016
CETP	rs247616	LDL-D	Tukiainen T	22156771	European	2012	6.46e-10	8330	5	mQTL_2017
CETP	rs247616	M-HDL-C	Tukiainen T	22156771	European	2012	1.13e-18	8330	5	mQTL_2017
CETP	rs247616	M-HDL-C	Kettunen J	22286219	European	2012	1.13e-18	8330	6	mQTL_2017
CETP	rs247616	M-HDL-C/M-HDL-PL	Tukiainen T	22156771	European	2012	4.08e-13	8330	5	mQTL_2017
CETP	rs247616	M-HDL-CE	Tukiainen T	22156771	European	2012	2.43e-19	8330	5	mQTL_2017
CETP	rs247616	M-HDL-CE	Kettunen J	22286219	European	2012	2.43e-19	8330	6	mQTL_2017
CETP	rs247616	M-HDL-FC	Tukiainen T	22156771	European	2012	4.3e-17	8330	5	mQTL_2017
CETP	rs247616	M-HDL-FC	Kettunen J	22286219	European	2012	4.3e-17	8330	6	mQTL_2017
CETP	rs247616	M-HDL-L	Tukiainen T	22156771	European	2012	1.79e-13	8330	5	mQTL_2017
CETP	rs247616	M-HDL-L	Kettunen J	22286219	European	2012	1.79e-13	8330	6	mQTL_2017
CETP	rs247616	M-HDL-L/S-HDL-L	Tukiainen T	22156771	European	2012	2.28e-17	8330	5	mQTL_2017
CETP	rs247616	M-HDL-L/S-HDL-L	Kettunen J	22286219	European	2012	2.28e-17	8330	6	mQTL_2017
CETP	rs247616	M-HDL-P	Tukiainen T	22156771	European	2012	8.26e-11	8330	5	mQTL_2017
CETP	rs247616	M-HDL-P	Kettunen J	22286219	European	2012	8.26e-11	8330	6	mQTL_2017
CETP	rs247616	M-HDL-PL	Tukiainen T	22156771	European	2012	2.44e-12	8330	5	mQTL_2017
CETP	rs247616	M-HDL-PL	Kettunen J	22286219	European	2012	2.44e-12	8330	6	mQTL_2017
CETP	rs247616	M-VLDL-C	Tukiainen T	22156771	European	2012	2.47e-09	8330	5	mQTL_2017
CETP	rs247616	M-VLDL-CE	Tukiainen T	22156771	European	2012	4.07e-11	8330	5	mQTL_2017
CETP	rs247616	M-VLDL-CE	Kettunen J	22286219	European	2012	4.07e-11	8330	6	mQTL_2017
CETP	rs247616	OmegaL6 fatty acids	Kettunen J	27005778	European	2016	1.23e-07	13503	10	Kettunen-J_mQTL_EUR_2016
CETP	rs247616	PC	Tukiainen T	22156771	European	2012	1.14e-10	8330	5	mQTL_2017
CETP	rs247616	PC	Kettunen J	22286219	European	2012	1.14e-10	8330	6	mQTL_2017
CETP	rs247616	PC ae C34:2	Draisma H	26068415	European	2015	6.882e-10	7251	7	mQTL_2017
CETP	rs247616	Phosphatidylcholine acyl-alkyl C30:0	Draisma H	26068415	European	2015	2.093e-06	6379	6	Draisma-H_mQTL_EUR_2015
CETP	rs247616	Phosphatidylcholine acyl-alkyl C32:1	Draisma H	26068415	European	2015	4.201e-14	7251	7	Draisma-H_mQTL_EUR_2015
CETP	rs247616	Phosphatidylcholine acyl-alkyl C32:2	Draisma H	26068415	European	2015	3.304e-08	7251	7	Draisma-H_mQTL_EUR_2015
CETP	rs247616	Phosphatidylcholine acyl-alkyl C34:0	Draisma H	26068415	European	2015	1.637e-08	7251	7	Draisma-H_mQTL_EUR_2015
CETP	rs247616	Phosphatidylcholine acyl-alkyl C34:1	Draisma H	26068415	European	2015	1.853e-12	7250	7	Draisma-H_mQTL_EUR_2015
CETP	rs247616	Phosphatidylcholine acyl-alkyl C34:2	Draisma H	26068415	European	2015	6.882e-10	7251	7	Draisma-H_mQTL_EUR_2015
CETP	rs247616	Phosphatidylcholine acyl-alkyl C34:3	Draisma H	26068415	European	2015	2.362e-11	7251	7	Draisma-H_mQTL_EUR_2015
CETP	rs247616	Phosphatidylcholine acyl-alkyl C36:1	Draisma H	26068415	European	2015	6.138e-06	7250	7	Draisma-H_mQTL_EUR_2015
CETP	rs247616	Phosphatidylcholine acyl-alkyl C36:2	Draisma H	26068415	European	2015	1.277e-08	7250	7	Draisma-H_mQTL_EUR_2015
CETP	rs247616	Phosphatidylcholine acyl-alkyl C36:3	Draisma H	26068415	European	2015	2.097e-08	7251	7	Draisma-H_mQTL_EUR_2015
CETP	rs247616	Phosphatidylcholine acyl-alkyl C36:5	Draisma H	26068415	European	2015	2.733e-08	7249	7	Draisma-H_mQTL_EUR_2015
CETP	rs247616	Phosphatidylcholine acyl-alkyl C38:0	Draisma H	26068415	European	2015	5.38e-06	7249	7	Draisma-H_mQTL_EUR_2015
CETP	rs247616	Phosphatidylcholine acyl-alkyl C38:4	Draisma H	26068415	European	2015	4.689e-06	7251	7	Draisma-H_mQTL_EUR_2015
CETP	rs247616	Phosphatidylcholine acyl-alkyl C38:5	Draisma H	26068415	European	2015	2.564e-07	7251	7	Draisma-H_mQTL_EUR_2015
CETP	rs247616	Phosphatidylcholine acyl-alkyl C38:6	Draisma H	26068415	European	2015	4.062e-07	7250	7	Draisma-H_mQTL_EUR_2015
CETP	rs247616	Phosphatidylcholine acyl-alkyl C40:5	Draisma H	26068415	European	2015	2.592e-06	7251	7	Draisma-H_mQTL_EUR_2015
CETP	rs247616	Phosphatidylcholine acyl-alkyl C40:6	Draisma H	26068415	European	2015	2.716e-06	7251	7	Draisma-H_mQTL_EUR_2015
CETP	rs247616	Phosphatidylcholine acyl-alkyl C42:4	Draisma H	26068415	European	2015	6.374e-06	7251	7	Draisma-H_mQTL_EUR_2015
CETP	rs247616	Phosphatidylcholine acyl-alkyl C42:5	Draisma H	26068415	European	2015	4.481e-08	6380	6	Draisma-H_mQTL_EUR_2015
CETP	rs247616	Phosphatidylcholine and other cholines	Kettunen J	27005778	European	2016	6.43e-20	13538	10	Kettunen-J_mQTL_EUR_2016
CETP	rs247616	Phosphatidylcholine diacyl C30:0	Draisma H	26068415	European	2015	6.553e-07	7250	7	Draisma-H_mQTL_EUR_2015
CETP	rs247616	Phosphatidylcholine diacyl C32:0	Draisma H	26068415	European	2015	2.68e-08	7250	7	Draisma-H_mQTL_EUR_2015
CETP	rs247616	Phosphatidylcholine diacyl C32:2	Draisma H	26068415	European	2015	1.914e-08	7251	7	Draisma-H_mQTL_EUR_2015
CETP	rs247616	Phosphatidylcholine diacyl C34:1	Draisma H	26068415	European	2015	9.121e-06	7250	7	Draisma-H_mQTL_EUR_2015
CETP	rs247616	Phosphatidylcholine diacyl C34:3	Draisma H	26068415	European	2015	2.17e-08	7251	7	Draisma-H_mQTL_EUR_2015
CETP	rs247616	Phosphatidylcholine diacyl C36:1	Draisma H	26068415	European	2015	5.578e-06	7248	7	Draisma-H_mQTL_EUR_2015
CETP	rs247616	Phosphatidylcholine diacyl C36:2	Draisma H	26068415	European	2015	4.214e-07	7251	7	Draisma-H_mQTL_EUR_2015
CETP	rs247616	Phosphatidylcholine diacyl C36:6	Draisma H	26068415	European	2015	7.855e-06	7249	7	Draisma-H_mQTL_EUR_2015
CETP	rs247616	Phospholipids in chylomicrons and extremely large VLDL	Kettunen J	27005778	European	2016	1.8e-08	21537	12	Kettunen-J_mQTL_EUR_2016
CETP	rs247616	Phospholipids in large HDL	Kettunen J	27005778	European	2016	1.03e-67	19268	11	Kettunen-J_mQTL_EUR_2016
CETP	rs247616	Phospholipids in large VLDL	Kettunen J	27005778	European	2016	7.79e-08	21234	12	Kettunen-J_mQTL_EUR_2016
CETP	rs247616	Phospholipids in medium HDL	Kettunen J	27005778	European	2016	2.78e-34	21553	12	Kettunen-J_mQTL_EUR_2016
CETP	rs247616	Phospholipids in medium VLDL	Kettunen J	27005778	European	2016	3.46e-14	21235	12	Kettunen-J_mQTL_EUR_2016
CETP	rs247616	Phospholipids in small VLDL	Kettunen J	27005778	European	2016	2.49e-28	21546	12	Kettunen-J_mQTL_EUR_2016
CETP	rs247616	Phospholipids in very large HDL	Kettunen J	27005778	European	2016	5.3e-51	19268	11	Kettunen-J_mQTL_EUR_2016
CETP	rs247616	Phospholipids in very large VLDL	Kettunen J	27005778	European	2016	2.82e-06	21232	12	Kettunen-J_mQTL_EUR_2016
CETP	rs247616	Phospholipids in very small VLDL	Kettunen J	27005778	European	2016	7.21e-13	19268	11	Kettunen-J_mQTL_EUR_2016
CETP	rs247616	S-HDL-TG	Tukiainen T	22156771	European	2012	1.22e-17	8330	5	mQTL_2017
CETP	rs247616	S-HDL-TG	Kettunen J	22286219	European	2012	1.22e-17	8330	6	mQTL_2017
CETP	rs247616	S-VLDL-C	Tukiainen T	22156771	European	2012	2.77e-09	8330	5	mQTL_2017
CETP	rs247616	S-VLDL-FC	Tukiainen T	22156771	European	2012	1.21e-10	8330	5	mQTL_2017
CETP	rs247616	S-VLDL-FC	Kettunen J	22286219	European	2012	1.21e-10	8330	6	mQTL_2017
CETP	rs247616	S-VLDL-L	Tukiainen T	22156771	European	2012	1.5e-12	8330	5	mQTL_2017
CETP	rs247616	S-VLDL-L	Kettunen J	22286219	European	2012	1.5e-12	8330	6	mQTL_2017
CETP	rs247616	S-VLDL-P	Tukiainen T	22156771	European	2012	8.94e-13	8330	5	mQTL_2017
CETP	rs247616	S-VLDL-P	Kettunen J	22286219	European	2012	8.94e-13	8330	6	mQTL_2017
CETP	rs247616	S-VLDL-PL	Tukiainen T	22156771	European	2012	1.57e-13	8330	5	mQTL_2017
CETP	rs247616	S-VLDL-PL	Kettunen J	22286219	European	2012	1.57e-13	8330	6	mQTL_2017
CETP	rs247616	S-VLDL-TG	Tukiainen T	22156771	European	2012	8.85e-12	8330	5	mQTL_2017
CETP	rs247616	S-VLDL-TG	Kettunen J	22286219	European	2012	8.85e-12	8330	6	mQTL_2017
CETP	rs247616	Serum ApoA1	Kettunen J	22286219	European	2012	2.34e-27	8330	-	GRASP
CETP	rs247616	Serum HDL-C	Kettunen J	22286219	European	2012	1.04e-36	8330	-	GRASP
CETP	rs247616	Serum HDL-D	Kettunen J	22286219	European	2012	3.21e-26	8330	-	GRASP
CETP	rs247616	Serum HDL2-C	Kettunen J	22286219	European	2012	2.63e-35	8330	-	GRASP
CETP	rs247616	Serum L-HDL-C	Kettunen J	22286219	European	2012	2.51e-33	8330	-	GRASP
CETP	rs247616	Serum L-HDL-CE	Kettunen J	22286219	European	2012	1.04e-33	8330	-	GRASP
CETP	rs247616	Serum L-HDL-FC	Kettunen J	22286219	European	2012	6.34e-30	8330	-	GRASP
CETP	rs247616	Serum L-HDL-L	Kettunen J	22286219	European	2012	4.29e-32	8330	-	GRASP
CETP	rs247616	Serum L-HDL-P	Kettunen J	22286219	European	2012	5.01e-31	8330	-	GRASP
CETP	rs247616	Serum L-HDL-PL	Kettunen J	22286219	European	2012	2.11e-30	8330	-	GRASP
CETP	rs247616	Serum M-HDL-C	Kettunen J	22286219	European	2012	1.13e-18	8330	-	GRASP
CETP	rs247616	Serum M-HDL-CE	Kettunen J	22286219	European	2012	2.43e-19	8330	-	GRASP
CETP	rs247616	Serum M-HDL-FC	Kettunen J	22286219	European	2012	4.3e-17	8330	-	GRASP
CETP	rs247616	Serum M-HDL-L	Kettunen J	22286219	European	2012	1.79e-13	8330	-	GRASP
CETP	rs247616	Serum M-HDL-L/S-HDL-L	Kettunen J	22286219	European	2012	2.28e-17	8330	-	GRASP
CETP	rs247616	Serum M-HDL-P	Kettunen J	22286219	European	2012	8.26e-11	8330	-	GRASP
CETP	rs247616	Serum M-HDL-PL	Kettunen J	22286219	European	2012	2.44e-12	8330	-	GRASP
CETP	rs247616	Serum M-VLDL-CE	Kettunen J	22286219	European	2012	4.07e-11	8330	-	GRASP
CETP	rs247616	Serum PC	Kettunen J	22286219	European	2012	1.14e-10	8330	-	GRASP
CETP	rs247616	Serum S-HDL-TG	Kettunen J	22286219	European	2012	1.22e-17	8330	-	GRASP
CETP	rs247616	Serum S-VLDL-FC	Kettunen J	22286219	European	2012	1.21e-10	8330	-	GRASP
CETP	rs247616	Serum S-VLDL-L	Kettunen J	22286219	European	2012	1.5e-12	8330	-	GRASP
CETP	rs247616	Serum S-VLDL-P	Kettunen J	22286219	European	2012	8.94e-13	8330	-	GRASP
CETP	rs247616	Serum S-VLDL-PL	Kettunen J	22286219	European	2012	1.57e-13	8330	-	GRASP
CETP	rs247616	Serum S-VLDL-TG	Kettunen J	22286219	European	2012	8.85e-12	8330	-	GRASP
CETP	rs247616	Serum Tot-CH	Kettunen J	22286219	European	2012	2.33e-12	8330	-	GRASP
CETP	rs247616	Serum total triglycerides	Kettunen J	27005778	European	2016	2.03e-11	21540	12	Kettunen-J_mQTL_EUR_2016
CETP	rs247616	Serum XL-HDL-C	Kettunen J	22286219	European	2012	1.81e-11	8330	-	GRASP
CETP	rs247616	Serum XL-HDL-CE	Kettunen J	22286219	European	2012	3.88e-11	8330	-	GRASP
CETP	rs247616	Serum XL-HDL-FC	Kettunen J	22286219	European	2012	1.61e-16	8330	-	GRASP
CETP	rs247616	Serum XL-HDL-L	Kettunen J	22286219	European	2012	1.35e-17	8330	-	GRASP
CETP	rs247616	Serum XL-HDL-P	Kettunen J	22286219	European	2012	1.92e-19	8330	-	GRASP
CETP	rs247616	Serum XL-HDL-PL	Kettunen J	22286219	European	2012	1.84e-22	8330	-	GRASP
CETP	rs247616	Serum XS-VLDL-L	Kettunen J	22286219	European	2012	4.45e-15	8330	-	GRASP
CETP	rs247616	Serum XS-VLDL-P	Kettunen J	22286219	European	2012	3.69e-14	8330	-	GRASP
CETP	rs247616	Serum XS-VLDL-TG	Kettunen J	22286219	European	2012	3.84e-13	8330	-	GRASP
CETP	rs247616	Tot-CH	Tukiainen T	22156771	European	2012	2.33e-12	8330	5	mQTL_2017
CETP	rs247616	Tot-CH	Kettunen J	22286219	European	2012	2.33e-12	8330	6	mQTL_2017
CETP	rs247616	Total cholesterol in HDL	Kettunen J	27005778	European	2016	7.7e-96	21550	12	Kettunen-J_mQTL_EUR_2016
CETP	rs247616	Total cholesterol in large HDL	Kettunen J	27005778	European	2016	1.44e-81	21553	12	Kettunen-J_mQTL_EUR_2016
CETP	rs247616	Total cholesterol in large VLDL	Kettunen J	27005778	European	2016	3.85e-14	21230	12	Kettunen-J_mQTL_EUR_2016
CETP	rs247616	Total cholesterol in medium HDL	Kettunen J	27005778	European	2016	2.48e-51	21553	12	Kettunen-J_mQTL_EUR_2016
CETP	rs247616	Total cholesterol in medium VLDL	Kettunen J	27005778	European	2016	7.2e-18	21546	12	Kettunen-J_mQTL_EUR_2016
CETP	rs247616	Total cholesterol in small VLDL	Kettunen J	27005778	European	2016	8.97e-21	21552	12	Kettunen-J_mQTL_EUR_2016
CETP	rs247616	Total cholesterol in very large HDL	Kettunen J	27005778	European	2016	8.07e-36	21535	12	Kettunen-J_mQTL_EUR_2016
CETP	rs247616	Total lipids in chylomicrons and extremely large VLDL	Kettunen J	27005778	European	2016	6.69e-11	18955	11	Kettunen-J_mQTL_EUR_2016
CETP	rs247616	Total lipids in large HDL	Kettunen J	27005778	European	2016	5.44e-71	19268	11	Kettunen-J_mQTL_EUR_2016
CETP	rs247616	Total lipids in large VLDL	Kettunen J	27005778	European	2016	1.46e-06	18955	11	Kettunen-J_mQTL_EUR_2016
CETP	rs247616	Total lipids in medium VLDL	Kettunen J	27005778	European	2016	5.38e-10	19268	11	Kettunen-J_mQTL_EUR_2016
CETP	rs247616	Total lipids in small VLDL	Kettunen J	27005778	European	2016	4.39e-23	19268	11	Kettunen-J_mQTL_EUR_2016
CETP	rs247616	Total lipids in very large HDL	Kettunen J	27005778	European	2016	3.7e-41	19268	11	Kettunen-J_mQTL_EUR_2016
CETP	rs247616	Total lipids in very small VLDL	Kettunen J	27005778	European	2016	2.26e-27	19268	11	Kettunen-J_mQTL_EUR_2016
CETP	rs247616	Total phosphoglycerides	Kettunen J	27005778	European	2016	9.76e-14	13515	10	Kettunen-J_mQTL_EUR_2016
CETP	rs247616	Triglycerides in chylomicrons and extremely large VLDL	Kettunen J	27005778	European	2016	1.55e-07	21535	12	Kettunen-J_mQTL_EUR_2016
CETP	rs247616	Triglycerides in IDL	Kettunen J	27005778	European	2016	4.88e-13	19268	11	Kettunen-J_mQTL_EUR_2016
CETP	rs247616	Triglycerides in medium VLDL	Kettunen J	27005778	European	2016	3.12e-08	21236	12	Kettunen-J_mQTL_EUR_2016
CETP	rs247616	Triglycerides in small HDL	Kettunen J	27005778	European	2016	1.5e-41	21553	12	Kettunen-J_mQTL_EUR_2016
CETP	rs247616	Triglycerides in small VLDL	Kettunen J	27005778	European	2016	1.09e-19	21553	12	Kettunen-J_mQTL_EUR_2016
CETP	rs247616	Triglycerides in very large HDL	Kettunen J	27005778	European	2016	1.02e-09	21531	12	Kettunen-J_mQTL_EUR_2016
CETP	rs247616	Triglycerides in very small VLDL	Kettunen J	27005778	European	2016	3.13e-23	19268	11	Kettunen-J_mQTL_EUR_2016
CETP	rs247616	VLDL-TG-eFR	Tukiainen T	22156771	European	2012	4.15e-10	8330	5	mQTL_2017
CETP	rs247616	X - 24061	Long T	28263315	European	2017	1.359e-06	1958	1	mQTL_2017
CETP	rs247616	X-11317	Shin S	24816252	European	2014	1.659e-06	7362	2	Shin-S_mQTL_EUR_2014
CETP	rs247616	X-11550	Shin S	24816252	European	2014	1.111e-11	7329	2	Shin-S_mQTL_EUR_2014
CETP	rs247616	X-12038	Shin S	24816252	European	2014	1.793e-11	7315	2	Shin-S_mQTL_EUR_2014
CETP	rs247616	X-24061	Long T	28263315	European	2017	1.359e-06	1958	1	Long-T_mQTL_EUR_2017
CETP	rs247616	XL-HDL-C	Tukiainen T	22156771	European	2012	1.81e-11	8330	5	mQTL_2017
CETP	rs247616	XL-HDL-C	Kettunen J	22286219	European	2012	1.81e-11	8330	6	mQTL_2017
CETP	rs247616	XL-HDL-CE	Tukiainen T	22156771	European	2012	3.88e-11	8330	5	mQTL_2017
CETP	rs247616	XL-HDL-CE	Kettunen J	22286219	European	2012	3.88e-11	8330	6	mQTL_2017
CETP	rs247616	XL-HDL-FC	Tukiainen T	22156771	European	2012	1.61e-16	8330	5	mQTL_2017
CETP	rs247616	XL-HDL-FC	Kettunen J	22286219	European	2012	1.61e-16	8330	6	mQTL_2017
CETP	rs247616	XL-HDL-L	Tukiainen T	22156771	European	2012	1.35e-17	8330	5	mQTL_2017
CETP	rs247616	XL-HDL-L	Kettunen J	22286219	European	2012	1.35e-17	8330	6	mQTL_2017
CETP	rs247616	XL-HDL-L/S-HDL-L	Tukiainen T	22156771	European	2012	6.9e-11	8330	5	mQTL_2017
CETP	rs247616	XL-HDL-P	Tukiainen T	22156771	European	2012	1.92e-19	8330	5	mQTL_2017
CETP	rs247616	XL-HDL-P	Kettunen J	22286219	European	2012	1.92e-19	8330	6	mQTL_2017
CETP	rs247616	XL-HDL-PL	Tukiainen T	22156771	European	2012	1.84e-22	8330	5	mQTL_2017
CETP	rs247616	XL-HDL-PL	Kettunen J	22286219	European	2012	1.84e-22	8330	6	mQTL_2017
CETP	rs247616	XS-VLDL-L	Tukiainen T	22156771	European	2012	4.45e-15	8330	5	mQTL_2017
CETP	rs247616	XS-VLDL-L	Kettunen J	22286219	European	2012	4.45e-15	8330	6	mQTL_2017
CETP	rs247616	XS-VLDL-P	Tukiainen T	22156771	European	2012	3.69e-14	8330	5	mQTL_2017
CETP	rs247616	XS-VLDL-P	Kettunen J	22286219	European	2012	3.69e-14	8330	6	mQTL_2017
CETP	rs247616	XS-VLDL-TG	Tukiainen T	22156771	European	2012	3.84e-13	8330	5	mQTL_2017
CETP	rs247616	XS-VLDL-TG	Kettunen J	22286219	European	2012	3.84e-13	8330	6	mQTL_2017
CETP	rs247616	XXL-VLDL-L	Tukiainen T	22156771	European	2012	1.04e-08	8330	5	mQTL_2017
